# Supplementary material for: Intercellular Communication Reveals Therapeutic Potential of Epithelial-Mesenchymal Transition in Triple-Negative Breast Cancer
Source: Biomolecules. 2022 Oct 14;12(10):1478. doi: 10.3390/biom12101478 (PMC9599658; doi:10.3390/biom12101478)
Supplement: Supplementary file 1 [file biomolecules-12-01478-s001.zip]

Archive with 1 entries (1 files):
- biomolecules-1929605-supplementary.pdf
